# Supplementary material for: Identification of Personalized Chemoresistance Genes in Subtypes of Basal-Like Breast Cancer Based on Functional Differences Using Pathway Analysis
Source: PLoS One. 2015 Jun 30;10(6):e0131183. doi: 10.1371/journal.pone.0131183 (PMC4488356; doi:10.1371/journal.pone.0131183)
Supplement: S1 Table — (XLSX) [file pone.0131183.s001.xlsx]

## Sheet: subtype gene set
subgroup_1	ZNF673
subgroup_1	FAM26C
subgroup_1	C1orf38
subgroup_1	MSTP9
subgroup_1	SIPA1L3
subgroup_1	ARHGEF3
subgroup_1	BATF
subgroup_1	TDRD7
subgroup_1	DMD
subgroup_1	ZC3HAV1
subgroup_1	LYN
subgroup_1	LOC648868
subgroup_1	CIITA
subgroup_1	CSF3R
subgroup_1	LILRA2
subgroup_1	PDE2A
subgroup_1	CCL3L1
subgroup_1	SOX21
subgroup_1	CCL3
subgroup_1	CCL4L1
subgroup_1	RGS1
subgroup_1	CELF2
subgroup_1	DUSP1
subgroup_1	CHMP6
subgroup_1	ACSL1
subgroup_1	HPSE
subgroup_1	GBP3
subgroup_1	INA
subgroup_1	DCTN4
subgroup_1	PIK3AP1
subgroup_1	ARHGAP18
subgroup_1	NMI
subgroup_1	2015-03-01
subgroup_1	GRIN3A
subgroup_1	ADPGK
subgroup_1	RSN
subgroup_1	TUBA4B
subgroup_1	TRAFD1
subgroup_1	VSIG10
subgroup_1	NIFUN
subgroup_1	GIT2
subgroup_1	RCSD1
subgroup_1	AADACL1
subgroup_1	TNFSF10
subgroup_1	DPYD
subgroup_1	PTPRZ1
subgroup_1	SLC15A3
subgroup_1	FLJ37970
subgroup_1	ARRB2
subgroup_1	CD97
subgroup_1	TNFSF13
subgroup_1	MTUS1
subgroup_1	SERPINA1
subgroup_1	KLRB1
subgroup_1	CTSC
subgroup_1	GM2A
subgroup_1	PLAC8
subgroup_1	DENND2D
subgroup_1	CNTFR
subgroup_1	PAWR
subgroup_1	CYBA
subgroup_1	TMC8
subgroup_1	LSP1
subgroup_1	GMIP
subgroup_1	LOC653374
subgroup_1	LOC654346
subgroup_1	LGALS9
subgroup_1	PSME1
subgroup_1	PSME2
subgroup_1	ETV7
subgroup_1	BATF2
subgroup_1	LOC400759
subgroup_1	GBP1
subgroup_1	HCP5
subgroup_1	TNIK
subgroup_1	PHLDA1
subgroup_1	TAP1
subgroup_1	USP20
subgroup_1	HLA-B
subgroup_1	HLA-A
subgroup_1	HLA-F
subgroup_1	HLA-G
subgroup_1	WARS
subgroup_1	RARRES3
subgroup_1	APOL6
subgroup_1	SQRDL
subgroup_1	JAK2
subgroup_1	CXCL10
subgroup_1	LACTB
subgroup_1	AIF1
subgroup_1	MS4A6A
subgroup_1	SAMSN1
subgroup_1	COP1
subgroup_1	CASP1
subgroup_1	SLC31A2
subgroup_1	MR1
subgroup_1	PHF11
subgroup_1	IFI16
subgroup_1	CASP4
subgroup_1	AIM2
subgroup_1	IL7
subgroup_1	ISGF3G
subgroup_1	CLEC7A
subgroup_1	MLKL
subgroup_1	UBE2L6
subgroup_1	USP36
subgroup_1	AFAP1
subgroup_1	CCL8
subgroup_1	CCR1
subgroup_1	EPSTI1
subgroup_1	OASL
subgroup_1	VAMP1
subgroup_1	LBA1
subgroup_1	STAT2
subgroup_1	FLJ11000
subgroup_1	SERPING1
subgroup_1	PRAM1
subgroup_1	ITGAX
subgroup_1	CYP3A7
subgroup_1	HTRA4
subgroup_1	LRIG1
subgroup_1	IGSF6
subgroup_1	KLHL6
subgroup_1	CD84
subgroup_1	NPL
subgroup_1	FAM134A
subgroup_1	PTAFR
subgroup_1	MS4A4A
subgroup_1	GPR65
subgroup_1	EGR2
subgroup_1	LTB
subgroup_1	PLA2G5
subgroup_1	C1orf162
subgroup_1	CD86
subgroup_1	CD40LG
subgroup_1	PSCD4
subgroup_1	TBXAS1
subgroup_1	C3AR1
subgroup_1	TH
subgroup_1	HIST1H2BI
subgroup_1	LY86
subgroup_1	PARVG
subgroup_1	FCGR1B
subgroup_1	FCGR1A
subgroup_1	CD72
subgroup_1	CHRNB2
subgroup_1	FPRL2
subgroup_1	FCER1G
subgroup_1	SRGN
subgroup_1	DOK3
subgroup_1	LILRB2
subgroup_1	SLC39A2
subgroup_1	LAPTM5
subgroup_1	TRPV2
subgroup_1	MYO1F
subgroup_1	RBM4B
subgroup_1	GSDMB
subgroup_1	CHEK2
subgroup_1	IFI30
subgroup_1	TYROBP
subgroup_1	C1QC
subgroup_1	KCNG1
subgroup_1	C1QA
subgroup_1	APBB1IP
subgroup_1	FZD9
subgroup_1	HLA-DRB3
subgroup_1	HLA-DMB
subgroup_1	NYX
subgroup_1	HLA-DPA1
subgroup_1	CRYGA
subgroup_1	FOSB
subgroup_1	BCL2
subgroup_1	MPP1
subgroup_1	LILRB3
subgroup_1	PECAM1
subgroup_1	GADD45G
subgroup_1	STAMBPL1
subgroup_1	MAB21L2
subgroup_1	BTN3A3
subgroup_1	HLA-E
subgroup_1	ANKRD22
subgroup_1	FHOD3
subgroup_1	PIK3CD
subgroup_1	FGD3
subgroup_1	AOAH
subgroup_1	EBI3
subgroup_1	C10orf54
subgroup_1	SLC9A9
subgroup_1	PLEK
subgroup_1	VNN2
subgroup_1	FGR
subgroup_1	CYBB
subgroup_1	P2RY13
subgroup_1	GAB3
subgroup_1	BTK
subgroup_1	HCLS1
subgroup_1	AHI1
subgroup_1	ARRDC5
subgroup_1	PAWR
subgroup_1	EIF2C1
subgroup_1	NCF1
subgroup_1	POPDC2
subgroup_1	GPSM3
subgroup_1	DOK2
subgroup_1	HEM1
subgroup_1	IKZF3
subgroup_1	CTAG2
subgroup_1	CXCL13
subgroup_1	GZMB
subgroup_1	GRAP2
subgroup_1	LOC93349
subgroup_1	PTK2B
subgroup_1	SETD2
subgroup_1	GOLGA8A
subgroup_1	LOC649864
subgroup_1	ISG20
subgroup_1	GBP5
subgroup_1	CD38
subgroup_1	LAP3
subgroup_1	LOC197135
subgroup_1	SIT1
subgroup_1	CALHM2
subgroup_1	PPARG
subgroup_1	DHX9
subgroup_1	MADD
subgroup_1	LCK
subgroup_1	CDC42SE2
subgroup_1	TBC1D22B
subgroup_1	CLIC2
subgroup_1	GIMAP1
subgroup_1	GIMAP2
subgroup_1	SLA
subgroup_1	DOCK8
subgroup_1	CD48
subgroup_1	DFFB
subgroup_1	WIPF1
subgroup_1	WASPIP
subgroup_1	ARHGAP32
subgroup_1	ZNFN1A1
subgroup_1	TLR8
subgroup_1	STX11
subgroup_1	LECT2
subgroup_1	UNQ5783
subgroup_1	ICOS
subgroup_1	GBP2
subgroup_1	GBP4
subgroup_1	INDO
subgroup_1	IFNG
subgroup_1	NOD27
subgroup_1	IL21R
subgroup_1	ZAP70
subgroup_1	IL2RB
subgroup_1	APOL3
subgroup_1	SLC45A2
subgroup_1	DHRS11
subgroup_1	IL18BP
subgroup_1	PSTPIP1
subgroup_1	CDRT1
subgroup_1	LPXN
subgroup_1	CD53
subgroup_1	FYB
subgroup_1	ARHGAP9
subgroup_1	ARHGAP25
subgroup_1	MFNG
subgroup_1	CXorf9
subgroup_1	GIMAP8
subgroup_1	RASA4
subgroup_1	ARHGAP30
subgroup_1	RAC2
subgroup_1	IRF8
subgroup_1	STAT4
subgroup_1	RRAS2
subgroup_1	DCUN1D1
subgroup_1	SV2B
subgroup_1	CD69
subgroup_1	SLC35E2
subgroup_1	LTA
subgroup_1	CD5
subgroup_1	PRKCB1
subgroup_1	SAMD3
subgroup_1	SH2D1A
subgroup_1	ANXA2P3
subgroup_1	FLJ21438
subgroup_1	ACTA1
subgroup_1	CHST8
subgroup_1	SLAMF6
subgroup_1	GZMK
subgroup_1	CD2
subgroup_1	CD3D
subgroup_1	CD8A
subgroup_1	CD7
subgroup_1	ITGAL
subgroup_1	WDR19
subgroup_1	PPP1R16B
subgroup_1	CENTB1
subgroup_1	SP140
subgroup_1	CD37
subgroup_1	CORO1A
subgroup_1	PPP6R2
subgroup_1	GON4L
subgroup_1	IL2RG
subgroup_1	CD226
subgroup_1	CUGBP2
subgroup_1	SLIC1
subgroup_1	C5orf20
subgroup_1	AMICA1
subgroup_1	PTGDS
subgroup_1	DCAL1
subgroup_1	RNF166
subgroup_1	DEF6
subgroup_1	IL18R1
subgroup_1	ROR2
subgroup_1	TNFAIP8
subgroup_1	EVI2A
subgroup_1	LY96
subgroup_1	MFSD1
subgroup_1	EAF2
subgroup_1	LTB4R2
subgroup_1	UBD
subgroup_1	HOXA6
subgroup_1	NKG7
subgroup_1	SIGLEC10
subgroup_1	CA9
subgroup_1	MDFI
subgroup_1	MPP5
subgroup_1	SNX10
subgroup_1	TNFRSF4
subgroup_1	IBRDC3
subgroup_1	SMAP1L
subgroup_1	ABCG1
subgroup_1	DUSP5
subgroup_1	SPOP
subgroup_1	DGKA
subgroup_1	LOC648470
subgroup_1	GRAP
subgroup_1	SH2D3C
subgroup_1	TMEM173
subgroup_1	PACS2
subgroup_1	SEMA4A
subgroup_1	SLC1A3
subgroup_1	LAIR2
subgroup_1	GPR141
subgroup_1	GHRHR
subgroup_1	RASSF4
subgroup_1	ALOX5AP
subgroup_1	CLEC4A
subgroup_1	ALOX5
subgroup_1	MNDA
subgroup_1	ASMTL
subgroup_1	SPI1
subgroup_1	CD33
subgroup_1	STRN3
subgroup_1	ACVRL1
subgroup_1	NLRP3
subgroup_1	CIAS1
subgroup_1	BMP2K
subgroup_1	VCAM1
subgroup_1	RAFTLIN
subgroup_1	PILRA
subgroup_1	HK3
subgroup_1	OSCAR
subgroup_1	GINS3
subgroup_1	CARD12
subgroup_1	CCL2
subgroup_1	EMR2
subgroup_1	CD163
subgroup_1	CD14
subgroup_1	ITGAM
subgroup_1	LHFPL2
subgroup_1	MSC
subgroup_1	CTSL1
subgroup_1	CTSL
subgroup_1	HMOX1
subgroup_1	LST1
subgroup_1	FMNL1
subgroup_1	NFKBIE
subgroup_1	CFB
subgroup_1	GTF2E1
subgroup_1	TBC1D9
subgroup_1	SLC22A4
subgroup_1	PHKA2
subgroup_1	ABCB1
subgroup_1	TDO2
subgroup_1	CASP3
subgroup_1	DGKD
subgroup_1	KIAA1949
subgroup_1	LMTK2
subgroup_1	MCOLN2
subgroup_1	C17orf90
subgroup_1	TNFAIP3
subgroup_1	GK
subgroup_1	ADAM28
subgroup_1	GNG2
subgroup_1	EDN2
subgroup_1	SGK
subgroup_1	SETDB2
subgroup_1	LDHC
subgroup_1	RAB27A
subgroup_1	SLC16A6
subgroup_1	COCH
subgroup_1	CLEC1A
subgroup_1	NFKB1
subgroup_1	KLHL12
subgroup_1	AFF1
subgroup_1	CALCOCO2
subgroup_1	AKAP10
subgroup_1	FLJ46536
subgroup_1	CTRL
subgroup_1	DDX3X
subgroup_1	LOC51233
subgroup_1	CARD8
subgroup_1	SEMA4D
subgroup_1	DOCK11
subgroup_1	CD96
subgroup_1	RAPGEF6
subgroup_1	VIPR1
subgroup_1	RHOG
subgroup_1	MMP25
subgroup_1	CD1D
subgroup_1	SHCBP1
subgroup_1	CAPG
subgroup_1	EXOC3L
subgroup_1	ICAM2
subgroup_1	TNFRSF25
subgroup_1	APOC2
subgroup_1	ACP5
subgroup_1	APOC1
subgroup_1	CD6
subgroup_1	PLA2G7
subgroup_1	HAPLN1
subgroup_1	SORL1
subgroup_1	HAMP
subgroup_1	PKD2L1
subgroup_1	CEBPA
subgroup_1	TCN2
subgroup_1	DHRS10
subgroup_1	SDSL
subgroup_1	RABEP2
subgroup_1	GPNMB
subgroup_1	LYPLA3
subgroup_1	SLC6A5
subgroup_1	LGMN
subgroup_1	ATG7
subgroup_1	SPAG7
subgroup_1	MAPK3
subgroup_1	LOC652002
subgroup_1	LOC651738
subgroup_1	FPR1
subgroup_1	TLR6
subgroup_1	LOC100506469
subgroup_1	OBFC2A
subgroup_1	RALB
subgroup_1	PARP4
subgroup_1	C12orf59
subgroup_1	FBXL5
subgroup_1	MAFB
subgroup_1	SLC35D1
subgroup_1	RCBTB2
subgroup_1	C1orf54
subgroup_1	TRIM52
subgroup_1	ST8SIA4
subgroup_1	CCDC32
subgroup_1	TICAM2
subgroup_1	RNF44
subgroup_1	MGC17330
subgroup_1	CRLF3
subgroup_1	GSTO1
subgroup_1	LOC91137
subgroup_1	ALDH18A1
subgroup_1	KIAA0430
subgroup_1	MOBKL2C
subgroup_1	SLC25A28
subgroup_1	ZFP36
subgroup_1	RIPK3
subgroup_1	LOC388284
subgroup_1	MAP3K8
subgroup_1	EIF4EBP2
subgroup_1	SLC30A10
subgroup_1	RBL2
subgroup_1	CDX1
subgroup_1	IRAK4
subgroup_1	ELL2
subgroup_1	RAB3B
subgroup_1	SNTB2
subgroup_1	INPP1
subgroup_1	FAM65A
subgroup_1	TMPRSS2
subgroup_1	ADC
subgroup_1	SNFT
subgroup_1	SYK
subgroup_1	HDAC3
subgroup_1	GLS2
subgroup_1	TPP1
subgroup_1	FAT3
subgroup_1	MAGED2
subgroup_1	FHL1
subgroup_1	MATN3
subgroup_1	CFH
subgroup_1	GCNT1
subgroup_1	IL11RA
subgroup_1	CPE
subgroup_1	ZNF34
subgroup_1	COX10
subgroup_1	CSF2RA
subgroup_1	ITGB1
subgroup_1	CXorf38
subgroup_1	SREBF1
subgroup_1	GJC1
subgroup_1	AKR1A1
subgroup_1	ZMYND15
subgroup_1	CXCL16
subgroup_1	ARRDC2
subgroup_1	LOC255620
subgroup_1	ATAD4
subgroup_1	KIAA1618
subgroup_1	RSAD1
subgroup_1	AARS
subgroup_1	FLJ12998
subgroup_1	CNOT1
subgroup_1	RANBP10
subgroup_1	C9orf91
subgroup_1	CIAPIN1
subgroup_1	CNDP2
subgroup_1	GPSM2
subgroup_1	KIF18A
subgroup_1	NFXL1
subgroup_1	OCIAD2
subgroup_1	HNRPM
subgroup_1	KHDRBS1
subgroup_1	CALY
subgroup_1	TIMELESS
subgroup_1	FAM110B
subgroup_1	ACOX1
subgroup_1	UBE2O
subgroup_1	PLEKHF1
subgroup_1	FAM104A
subgroup_1	MGC4268
subgroup_1	EME1
subgroup_1	ZNF362
subgroup_1	TBC1D29
subgroup_1	ABCA8
subgroup_1	RNU70
subgroup_1	NTRK2
subgroup_1	PPARG
subgroup_1	MARS2
subgroup_1	WDR75
subgroup_1	NAB1
subgroup_1	CHCHD3
subgroup_1	MRPS9
subgroup_1	TRIP6
subgroup_1	PARL
subgroup_1	TBL1XR1
subgroup_1	FLJ32011
subgroup_1	GTF2H3
subgroup_1	HOXA10
subgroup_1	ANGPTL4
subgroup_1	KIAA1244
subgroup_1	SSH2
subgroup_1	FAM63B
subgroup_1	GPRC5C
subgroup_1	TBK1
subgroup_1	SPCS3
subgroup_1	HDHD1A
subgroup_1	KBTBD8
subgroup_1	FREM1
subgroup_1	GAGE6
subgroup_1	TAS2R45
subgroup_1	ZC3H6
subgroup_1	BEND5
subgroup_1	ZCCHC4
subgroup_1	ZNF322A
subgroup_1	HLA-DOB
subgroup_1	USP6
subgroup_1	BRAP
subgroup_1	SFRS1
subgroup_1	ACTA1
subgroup_1	CCDC41
subgroup_1	CCDC16
subgroup_1	SF3B1
subgroup_1	REV1
subgroup_1	DSG3
subgroup_1	TIA1
subgroup_1	EXOC4
subgroup_1	C4orf34
subgroup_1	USP34
subgroup_1	ZCCHC11
subgroup_1	KIAA1267
subgroup_1	TMEM16G
subgroup_1	GAGE7
subgroup_1	LTV1
subgroup_1	DEADC1
subgroup_1	NUP107
subgroup_1	DNAL1
subgroup_1	MOBP
subgroup_1	RANBP6
subgroup_1	PRKD3
subgroup_1	SSPN
subgroup_1	SLC25A30
subgroup_1	PHIP
subgroup_1	SUHW3
subgroup_1	USPL1
subgroup_1	MPPE1
subgroup_1	FLJ21901
subgroup_1	ASB10
subgroup_1	HTR2A
subgroup_1	RSRC2
subgroup_1	LOC151579
subgroup_1	HDHD2
subgroup_1	C12orf43
subgroup_1	MYO1B
subgroup_1	ORMDL1
subgroup_1	DKFZp686L1814
subgroup_1	NEUROD6
subgroup_1	SEC24B
subgroup_1	MYLK3
subgroup_1	OSBPL11
subgroup_1	SLC33A1
subgroup_1	SLC4A8
subgroup_1	DHX36
subgroup_1	ZPBP
subgroup_1	UBE1L2
subgroup_1	ATP11C
subgroup_1	MGAT2
subgroup_1	FCHO2
subgroup_1	UBLCP1
subgroup_1	FUT8
subgroup_1	CLK4
subgroup_1	LOC440280
subgroup_1	C14orf92
subgroup_1	POLG2
subgroup_1	SNW1
subgroup_1	SFPQ
subgroup_1	MTPN
subgroup_1	WDR51B
subgroup_1	BTG1
subgroup_1	PPP1R12A
subgroup_1	ATP2B1
subgroup_1	NR4A2
subgroup_1	ZMYM6
subgroup_1	TAC1
subgroup_1	CCIN
subgroup_1	MBP
subgroup_1	NARG1L
subgroup_1	KBTBD7
subgroup_1	C13orf23
subgroup_1	NFYA
subgroup_1	CELA2A
subgroup_1	PPP1R1C
subgroup_1	GNL3LP1
subgroup_1	SOX12
subgroup_1	CD1C
subgroup_1	CAPN3
subgroup_1	DTX2
subgroup_1	LOC644979
subgroup_1	ADAP1
subgroup_1	QTRT1
subgroup_1	EDG4
subgroup_1	NY-SAR-48
subgroup_1	C6orf173
subgroup_1	MAP3K4
subgroup_1	LOC441385
subgroup_1	RBMX2
subgroup_1	ZNF516
subgroup_1	SPAG5
subgroup_1	C7
subgroup_1	ACTL6A
subgroup_1	GMNN
subgroup_1	GUCY2F
subgroup_1	MC5R
subgroup_1	H2AFZ
subgroup_1	MCM10
subgroup_1	CHRNA5
subgroup_1	SPATA5L1
subgroup_1	ASPM
subgroup_1	DLG7
subgroup_1	SGOL2
subgroup_1	PAICS
subgroup_1	ATP8A1
subgroup_1	KIF15
subgroup_1	MTMR7
subgroup_1	LOC723972
subgroup_1	LOC132321
subgroup_1	NOP5/NOP58
subgroup_1	MAPKAPK5
subgroup_1	TMCC1
subgroup_1	VWF
subgroup_1	EIF2C2
subgroup_1	POLE
subgroup_1	WDR5
subgroup_1	FAM57B
subgroup_1	TADA3L
subgroup_1	TPI1
subgroup_1	LTBR
subgroup_1	MLF2
subgroup_1	USP5
subgroup_1	HHLA2
subgroup_1	ZP3
subgroup_1	FAM55C
subgroup_1	LOC648057
subgroup_1	LOC653473
subgroup_1	LOC440145
subgroup_1	TNXB
subgroup_1	ZNF146
subgroup_1	ZNF420
subgroup_1	MRPL44
subgroup_1	LOC653972
subgroup_1	ZNF561
subgroup_1	ZNF23
subgroup_1	DENND4A
subgroup_1	WSB2
subgroup_1	EXOC8
subgroup_1	LOC643287
subgroup_1	SRP14P1
subgroup_1	MNAT1
subgroup_1	FKBP3
subgroup_1	LDHB
subgroup_1	RBM34
subgroup_1	PAPSS1
subgroup_1	MRPL38
subgroup_1	LOC653752
subgroup_1	NUCKS1
subgroup_1	MAP3K3
subgroup_1	ZNF140
subgroup_1	COG3
subgroup_1	LIPE
subgroup_1	SRBD1
subgroup_1	NOTCH2NL
subgroup_1	LOC401623
subgroup_1	LOC401622
subgroup_1	BHLHB8
subgroup_1	SPEG
subgroup_1	CD320
subgroup_1	TIAL1
subgroup_1	LOC402055
subgroup_1	SNX8
subgroup_1	CHRNA10
subgroup_1	PEBP4
subgroup_1	LOC90321
subgroup_1	ZNF498
subgroup_1	FDPS
subgroup_1	GRIP2
subgroup_1	SMARCA2
subgroup_1	CLDN14
subgroup_1	LOC648815
subgroup_1	GALNACT-2
subgroup_1	GOLGA2L1
subgroup_1	MLLT7
subgroup_1	AHSG
subgroup_1	ARHGEF9
subgroup_1	C11orf52
subgroup_1	FLJ35773
subgroup_1	PGLS
subgroup_1	NANOS3
subgroup_1	UXT
subgroup_1	NDUFB11
subgroup_1	RP1-112K5.2
subgroup_1	SYN1
subgroup_1	LOC441016
subgroup_1	KRTAP5-8
subgroup_1	GNB3
subgroup_1	LOC648673
subgroup_1	C8ORFK29
subgroup_1	MYT1L
subgroup_1	IFT140
subgroup_1	LGR6
subgroup_1	TOB2
subgroup_1	TRIM49
subgroup_1	CELSR1
subgroup_1	MAGIX
subgroup_1	GPAA1
subgroup_1	SLC39A4
subgroup_1	ZNF623
subgroup_1	PPP1R16A
subgroup_1	ZNF696
subgroup_1	SCRIB
subgroup_1	LRRC14
subgroup_1	TMED3
subgroup_1	GABARAPL1
subgroup_1	PPP2R5A
subgroup_1	FAM129A
subgroup_1	C8orf30A
subgroup_1	PTS
subgroup_1	FAM9C
subgroup_1	MAK
subgroup_1	CRYAB
subgroup_1	KRT23
subgroup_1	KRT7
subgroup_1	PTPRU
subgroup_1	TTLL1
subgroup_1	PMM1
subgroup_1	GPR162
subgroup_1	ALDH5A1
subgroup_1	RPS6KL1
subgroup_1	MAP3K9
subgroup_1	CLDN4
subgroup_1	CELSR2
subgroup_1	TNFRSF12A
subgroup_1	DKFZp434N035
subgroup_1	USP13
subgroup_1	REEP1
subgroup_1	DHRS7B
subgroup_1	BMP8B
subgroup_1	OR2H1
subgroup_1	FNDC5
subgroup_1	CTSF
subgroup_1	DGAT2
subgroup_1	LOC441869
subgroup_1	C17orf61
subgroup_1	NPPB
subgroup_1	UCN
subgroup_1	ABCA3
subgroup_1	CCDC72
subgroup_1	LOC651064
subgroup_1	GJA4
subgroup_1	LOC649564
subgroup_1	RPS11
subgroup_1	RPL18
subgroup_1	RPS5
subgroup_1	FAM53C
subgroup_1	LOC651436
subgroup_1	LOC649447
subgroup_1	LOC643433
subgroup_1	LOC283412
subgroup_1	LOC402694
subgroup_1	CLASP2
subgroup_1	AHCY
subgroup_1	ATG12
subgroup_1	C3orf60
subgroup_1	HPR
subgroup_1	BTBD2
subgroup_1	LOC651575
subgroup_1	DALRD3
subgroup_1	TRIM37
subgroup_1	TEX264
subgroup_1	FIBP
subgroup_1	YIF1A
subgroup_1	TMEM134
subgroup_1	MAP4
subgroup_1	LOC440356
subgroup_1	NT5DC2
subgroup_1	PTOV1
subgroup_1	PMS2L1
subgroup_1	LOC641765
subgroup_1	GTF2IRD1
subgroup_1	LOC644116
subgroup_1	SLC41A3
subgroup_1	C10orf76
subgroup_1	C3orf39
subgroup_1	LOC643696
subgroup_1	SLC29A2
subgroup_1	CRBN
subgroup_1	KCTD2
subgroup_1	MAP2K3
subgroup_1	GNB1L
subgroup_1	FLJ45445
subgroup_1	IHPK1
subgroup_1	SMAD1
subgroup_1	C18orf58
subgroup_1	RABAC1
subgroup_1	FLJ22531
subgroup_1	CLDN5
subgroup_1	ZNF205
subgroup_1	PLXNB1
subgroup_1	SCRN1
subgroup_1	L2HGDH
subgroup_1	NPAS1
subgroup_1	KLF13
subgroup_1	GRAMD1C
subgroup_1	C20orf161
subgroup_1	ERGIC3
subgroup_1	C20orf52
subgroup_1	DYNLRB1
subgroup_1	PLA2G3
subgroup_1	ADCK4
subgroup_1	CA3
subgroup_1	RASSF1
subgroup_1	CTSW
subgroup_1	DCST1
subgroup_1	DYNC2LI1
subgroup_1	LDOC1
subgroup_1	SPINT1
subgroup_1	PLXNA3
subgroup_1	PRB1
subgroup_1	LOC145820
subgroup_1	PCDH11Y
subgroup_1	ANGPTL7
subgroup_1	RPL38
subgroup_1	CXCL12
subgroup_1	CCL15
subgroup_1	C10orf13
subgroup_1	RBPSUHL
subgroup_1	LTBP1
subgroup_1	KCND3
subgroup_1	CXCR3
subgroup_1	PLCL2
subgroup_1	CSH1
subgroup_1	EFCAB2
subgroup_1	LOC145853
subgroup_1	TAB1
subgroup_1	PPP1R14B
subgroup_1	TMEM14C
subgroup_1	FOXO4
subgroup_1	LAPTM4B
subgroup_1	CSGALNACT1
subgroup_1	MAD2L1BP
subgroup_1	PER2
subgroup_1	C1orf56
subgroup_1	FOXJ2
subgroup_1	TRD@
subgroup_1	LOC651316
subgroup_1	RPL30
subgroup_1	HIST3H2A
subgroup_1	MDM4
subgroup_1	UBR2
subgroup_1	ERBB2IP
subgroup_1	LOC653994
subgroup_1	LOC653629
subgroup_1	LOC648022
subgroup_1	SMC4L1
subgroup_1	LOC646144
subgroup_1	LOC646920
subgroup_1	EIF2AK1
subgroup_1	LOC441241
subgroup_1	LOC650230
subgroup_1	CBX7
subgroup_1	CD3EAP
subgroup_1	LOC652838
subgroup_1	ZNF213
subgroup_1	Magmas
subgroup_1	DENND4C
subgroup_1	ITGB8
subgroup_1	MGC35212
subgroup_1	LOC643986
subgroup_1	SEZ6L
subgroup_1	TNFSF11
subgroup_1	FLJ16237
subgroup_1	RBP3
subgroup_1	KIF3B
subgroup_1	ARMC4
subgroup_1	WDR8
subgroup_1	RYR1
subgroup_1	BFSP2
subgroup_1	SERPINA12
subgroup_1	FXYD1
subgroup_1	SPON2
subgroup_1	LOC653540
subgroup_1	HSPB3
subgroup_1	DMRTA2
subgroup_1	MYL5
subgroup_1	SURF5
subgroup_1	PROS1
subgroup_1	SERF1A
subgroup_1	PAF1
subgroup_1	C20orf50
subgroup_1	VGLL4
subgroup_1	RAB5A
subgroup_1	MMP23A
subgroup_1	ALDH1A1
subgroup_1	PRKAB2
subgroup_1	TMEM209
subgroup_1	OR7E87P
subgroup_1	MGAT5
subgroup_1	STARD13
subgroup_1	TWIST1
subgroup_1	NBPF15
subgroup_1	CRR9
subgroup_1	LOC652506
subgroup_1	POMT2
subgroup_1	CD276
subgroup_1	VAV2
subgroup_1	KIF13B
subgroup_1	C9orf140
subgroup_1	KLC3
subgroup_1	TUBB
subgroup_1	TUBB2A
subgroup_1	NDUFA3
subgroup_1	ISOC2
subgroup_1	C10orf137
subgroup_1	PRAF2
subgroup_1	SC65
subgroup_1	LAMB2
subgroup_1	HCFC1R1
subgroup_1	PCGF2
subgroup_1	LOC642852
subgroup_1	TTC3
subgroup_1	C10orf110
subgroup_1	CAPRIN2
subgroup_1	DEXI
subgroup_1	LOC642755
subgroup_1	SLC25A22
subgroup_1	NUDCD3
subgroup_1	SLC2A9
subgroup_1	ZNF549
subgroup_1	INTS9
subgroup_1	HAP1
subgroup_1	MGC33486
subgroup_1	C1orf216
subgroup_1	GALR2
subgroup_1	WBSCR14
subgroup_1	EVPL
subgroup_1	NIT2
subgroup_1	FOXF2
subgroup_1	CDC2L2
subgroup_1	LOC144501
subgroup_1	S100A10
subgroup_1	C14orf78
subgroup_1	PSCD3
subgroup_1	CD109
subgroup_1	RAB11FIP5
subgroup_1	PREX2
subgroup_1	CXX1
subgroup_1	FAM79A
subgroup_1	ALS2CL
subgroup_1	FSTL4
subgroup_1	LOC650611
subgroup_1	LOC644940
subgroup_1	GREM1
subgroup_1	LOC645074
subgroup_1	LYL1
subgroup_1	DSG1
subgroup_1	HARS2
subgroup_1	ALAS2
subgroup_1	STK25
subgroup_1	CEP192
subgroup_1	DGCR2
subgroup_1	HDLBP
subgroup_1	LOC647760
subgroup_1	IFNA8
subgroup_1	CHMP2A
subgroup_1	PH-4
subgroup_1	NEDD4L
subgroup_1	PMVK
subgroup_1	SSX9
subgroup_1	HCN3
subgroup_1	TMEM115
subgroup_1	GTF2E2
subgroup_1	CBR1
subgroup_1	LAMP2
subgroup_1	LOC649044
subgroup_1	IFNA1
subgroup_1	ARHGAP17
subgroup_1	RCN2
subgroup_1	LOC652455
subgroup_1	C10orf41
subgroup_1	RTN1
subgroup_1	LOC647191
subgroup_1	LOC647176
subgroup_1	LOC115749
subgroup_1	RBM15B
subgroup_1	NOX1
subgroup_1	CNTN6
subgroup_1	CTRC
subgroup_1	TEAD2
subgroup_1	GRHL2
subgroup_1	ERCC8
subgroup_1	IL3RA
subgroup_1	LOC644278
subgroup_1	FAM69B
subgroup_1	GAB2
subgroup_1	SEC61G
subgroup_1	MKL2
subgroup_1	GAB2
subgroup_1	C14orf140
subgroup_1	KIAA0895
subgroup_1	PON1
subgroup_1	ARHGAP5
subgroup_1	GSTZ1
subgroup_1	ALKBH1
subgroup_1	TGIF1
subgroup_1	MT1M
subgroup_1	PPP1R3D
subgroup_1	PCDHGB1
subgroup_1	FLNB
subgroup_1	IGFALS
subgroup_1	ROR1
subgroup_1	MGC50811
subgroup_1	SNTB1
subgroup_1	NMUR2
subgroup_1	ADD3
subgroup_2	ZNF673
subgroup_2	FAM26C
subgroup_2	MSTP9
subgroup_2	SIPA1L3
subgroup_2	ARHGEF3
subgroup_2	BATF
subgroup_2	TDRD7
subgroup_2	ZC3HAV1
subgroup_2	LYN
subgroup_2	LOC648868
subgroup_2	CIITA
subgroup_2	CSF3R
subgroup_2	LILRA2
subgroup_2	PDE2A
subgroup_2	CCL3L1
subgroup_2	SOX21
subgroup_2	CCL3
subgroup_2	CCL4L1
subgroup_2	RGS1
subgroup_2	CELF2
subgroup_2	CHMP6
subgroup_2	ACSL1
subgroup_2	HPSE
subgroup_2	GBP3
subgroup_2	INA
subgroup_2	DCTN4
subgroup_2	PIK3AP1
subgroup_2	ARHGAP18
subgroup_2	NMI
subgroup_2	2015-03-01
subgroup_2	GRIN3A
subgroup_2	ADPGK
subgroup_2	RSN
subgroup_2	TUBA4B
subgroup_2	TRAFD1
subgroup_2	VSIG10
subgroup_2	NIFUN
subgroup_2	GIT2
subgroup_2	RCSD1
subgroup_2	AADACL1
subgroup_2	TNFSF10
subgroup_2	DPYD
subgroup_2	PTPRZ1
subgroup_2	SLC15A3
subgroup_2	FLJ37970
subgroup_2	CD97
subgroup_2	TNFSF13
subgroup_2	MTUS1
subgroup_2	SERPINA1
subgroup_2	KLRB1
subgroup_2	CTSC
subgroup_2	GM2A
subgroup_2	PLAC8
subgroup_2	DENND2D
subgroup_2	CNTFR
subgroup_2	PAWR
subgroup_2	CYBA
subgroup_2	TMC8
subgroup_2	LOC654346
subgroup_2	LGALS9
subgroup_2	PSME1
subgroup_2	PSME2
subgroup_2	ETV7
subgroup_2	BATF2
subgroup_2	LOC400759
subgroup_2	GBP1
subgroup_2	HCP5
subgroup_2	TNIK
subgroup_2	PHLDA1
subgroup_2	TAP1
subgroup_2	USP20
subgroup_2	HLA-B
subgroup_2	HLA-A
subgroup_2	HLA-F
subgroup_2	HLA-G
subgroup_2	WARS
subgroup_2	RARRES3
subgroup_2	APOL6
subgroup_2	SQRDL
subgroup_2	JAK2
subgroup_2	CXCL10
subgroup_2	LACTB
subgroup_2	AIF1
subgroup_2	MS4A6A
subgroup_2	SAMSN1
subgroup_2	COP1
subgroup_2	CASP1
subgroup_2	SLC31A2
subgroup_2	MR1
subgroup_2	IFI16
subgroup_2	CASP4
subgroup_2	AIM2
subgroup_2	IL7
subgroup_2	ISGF3G
subgroup_2	CLEC7A
subgroup_2	MLKL
subgroup_2	UBE2L6
subgroup_2	USP36
subgroup_2	AFAP1
subgroup_2	CCL8
subgroup_2	CCR1
subgroup_2	EPSTI1
subgroup_2	OASL
subgroup_2	VAMP1
subgroup_2	LBA1
subgroup_2	STAT2
subgroup_2	FLJ11000
subgroup_2	SERPING1
subgroup_2	CYP3A7
subgroup_2	HTRA4
subgroup_2	LRIG1
subgroup_2	IGSF6
subgroup_2	KLHL6
subgroup_2	CD84
subgroup_2	NPL
subgroup_2	FAM134A
subgroup_2	PTAFR
subgroup_2	MS4A4A
subgroup_2	GPR65
subgroup_2	EGR2
subgroup_2	LTB
subgroup_2	C1orf162
subgroup_2	CD86
subgroup_2	CD40LG
subgroup_2	PSCD4
subgroup_2	TBXAS1
subgroup_2	C3AR1
subgroup_2	TH
subgroup_2	HIST1H2BI
subgroup_2	LY86
subgroup_2	PARVG
subgroup_2	FCGR1B
subgroup_2	FCGR1A
subgroup_2	CD72
subgroup_2	CHRNB2
subgroup_2	FPRL2
subgroup_2	FCER1G
subgroup_2	SRGN
subgroup_2	DOK3
subgroup_2	LILRB2
subgroup_2	SLC39A2
subgroup_2	LAPTM5
subgroup_2	TRPV2
subgroup_2	MYO1F
subgroup_2	RBM4B
subgroup_2	GSDMB
subgroup_2	CHEK2
subgroup_2	IFI30
subgroup_2	C1QC
subgroup_2	KCNG1
subgroup_2	C1QA
subgroup_2	APBB1IP
subgroup_2	FZD9
subgroup_2	HLA-DRB3
subgroup_2	HLA-DMB
subgroup_2	NYX
subgroup_2	HLA-DPA1
subgroup_2	CRYGA
subgroup_2	FOSB
subgroup_2	BCL2
subgroup_2	MPP1
subgroup_2	LILRB3
subgroup_2	PECAM1
subgroup_2	GADD45G
subgroup_2	STAMBPL1
subgroup_2	MAB21L2
subgroup_2	BTN3A3
subgroup_2	HLA-E
subgroup_2	ANKRD22
subgroup_2	FHOD3
subgroup_2	PIK3CD
subgroup_2	FGD3
subgroup_2	AOAH
subgroup_2	EBI3
subgroup_2	C10orf54
subgroup_2	SLC9A9
subgroup_2	PLEK
subgroup_2	VNN2
subgroup_2	FGR
subgroup_2	CYBB
subgroup_2	P2RY13
subgroup_2	GAB3
subgroup_2	BTK
subgroup_2	HCLS1
subgroup_2	AHI1
subgroup_2	ARRDC5
subgroup_2	EIF2C1
subgroup_2	NCF1
subgroup_2	POPDC2
subgroup_2	GPSM3
subgroup_2	DOK2
subgroup_2	HEM1
subgroup_2	IKZF3
subgroup_2	CTAG2
subgroup_2	CXCL13
subgroup_2	GZMB
subgroup_2	GRAP2
subgroup_2	LOC93349
subgroup_2	PTK2B
subgroup_2	SETD2
subgroup_2	GOLGA8A
subgroup_2	LOC649864
subgroup_2	ISG20
subgroup_2	GBP5
subgroup_2	CD38
subgroup_2	LAP3
subgroup_2	LOC197135
subgroup_2	SIT1
subgroup_2	CALHM2
subgroup_2	PPARG
subgroup_2	DHX9
subgroup_2	MADD
subgroup_2	LCK
subgroup_2	CDC42SE2
subgroup_2	TBC1D22B
subgroup_2	CLIC2
subgroup_2	GIMAP1
subgroup_2	GIMAP2
subgroup_2	SLA
subgroup_2	DOCK8
subgroup_2	CD48
subgroup_2	DFFB
subgroup_2	WIPF1
subgroup_2	WASPIP
subgroup_2	ARHGAP32
subgroup_2	ZNFN1A1
subgroup_2	TLR8
subgroup_2	STX11
subgroup_2	LECT2
subgroup_2	UNQ5783
subgroup_2	ICOS
subgroup_2	GBP2
subgroup_2	GBP4
subgroup_2	INDO
subgroup_2	IFNG
subgroup_2	NOD27
subgroup_2	IL21R
subgroup_2	ZAP70
subgroup_2	IL2RB
subgroup_2	APOL3
subgroup_2	SLC45A2
subgroup_2	DHRS11
subgroup_2	IL18BP
subgroup_2	PSTPIP1
subgroup_2	CDRT1
subgroup_2	LPXN
subgroup_2	CD53
subgroup_2	FYB
subgroup_2	ARHGAP9
subgroup_2	ARHGAP25
subgroup_2	MFNG
subgroup_2	CXorf9
subgroup_2	GIMAP8
subgroup_2	RASA4
subgroup_2	ARHGAP30
subgroup_2	RAC2
subgroup_2	IRF8
subgroup_2	STAT4
subgroup_2	RRAS2
subgroup_2	DCUN1D1
subgroup_2	SV2B
subgroup_2	CD69
subgroup_2	SLC35E2
subgroup_2	LTA
subgroup_2	CD5
subgroup_2	PRKCB1
subgroup_2	SAMD3
subgroup_2	SH2D1A
subgroup_2	ANXA2P3
subgroup_2	FLJ21438
subgroup_2	ACTA1
subgroup_2	CHST8
subgroup_2	SLAMF6
subgroup_2	GZMK
subgroup_2	CD2
subgroup_2	CD3D
subgroup_2	CD8A
subgroup_2	CD7
subgroup_2	ITGAL
subgroup_2	WDR19
subgroup_2	PPP1R16B
subgroup_2	CENTB1
subgroup_2	SP140
subgroup_2	CD37
subgroup_2	CORO1A
subgroup_2	PPP6R2
subgroup_2	GON4L
subgroup_2	IL2RG
subgroup_2	CD226
subgroup_2	CUGBP2
subgroup_2	SLIC1
subgroup_2	C5orf20
subgroup_2	AMICA1
subgroup_2	PTGDS
subgroup_2	DCAL1
subgroup_2	RNF166
subgroup_2	DEF6
subgroup_2	IL18R1
subgroup_2	ROR2
subgroup_2	TNFAIP8
subgroup_2	EVI2A
subgroup_2	LY96
subgroup_2	MFSD1
subgroup_2	EAF2
subgroup_2	LTB4R2
subgroup_2	UBD
subgroup_2	HOXA6
subgroup_2	NKG7
subgroup_2	SIGLEC10
subgroup_2	CA9
subgroup_2	MDFI
subgroup_2	MPP5
subgroup_2	SNX10
subgroup_2	TNFRSF4
subgroup_2	SMAP1L
subgroup_2	ABCG1
subgroup_2	DUSP5
subgroup_2	SPOP
subgroup_2	DGKA
subgroup_2	LOC648470
subgroup_2	GRAP
subgroup_2	SH2D3C
subgroup_2	TMEM173
subgroup_2	PACS2
subgroup_2	SEMA4A
subgroup_2	LAIR2
subgroup_2	GPR141
subgroup_2	GHRHR
subgroup_2	RASSF4
subgroup_2	CLEC4A
subgroup_2	ALOX5
subgroup_2	MNDA
subgroup_2	ASMTL
subgroup_2	SPI1
subgroup_2	CD33
subgroup_2	STRN3
subgroup_2	NLRP3
subgroup_2	CIAS1
subgroup_2	BMP2K
subgroup_2	VCAM1
subgroup_2	RAFTLIN
subgroup_2	PILRA
subgroup_2	HK3
subgroup_2	OSCAR
subgroup_2	GINS3
subgroup_2	CARD12
subgroup_2	CCL2
subgroup_2	EMR2
subgroup_2	CD163
subgroup_2	CD14
subgroup_2	ITGAM
subgroup_2	LHFPL2
subgroup_2	MSC
subgroup_2	CTSL1
subgroup_2	CTSL
subgroup_2	LST1
subgroup_2	FMNL1
subgroup_2	NFKBIE
subgroup_2	CFB
subgroup_2	GTF2E1
subgroup_2	TBC1D9
subgroup_2	SLC22A4
subgroup_2	PHKA2
subgroup_2	ABCB1
subgroup_2	TDO2
subgroup_2	CASP3
subgroup_2	DGKD
subgroup_2	KIAA1949
subgroup_2	LMTK2
subgroup_2	MCOLN2
subgroup_2	C17orf90
subgroup_2	TNFAIP3
subgroup_2	GK
subgroup_2	ADAM28
subgroup_2	HEL308
subgroup_2	GNG2
subgroup_2	LOC54103
subgroup_2	EDN2
subgroup_2	SGK
subgroup_2	SETDB2
subgroup_2	LDHC
subgroup_2	RAB27A
subgroup_2	SLC16A6
subgroup_2	COCH
subgroup_2	CLEC1A
subgroup_2	NFKB1
subgroup_2	KLHL12
subgroup_2	AFF1
subgroup_2	CBLB
subgroup_2	CALCOCO2
subgroup_2	AKAP10
subgroup_2	FLJ46536
subgroup_2	CTRL
subgroup_2	FAM122B
subgroup_2	DDX3X
subgroup_2	LOC51233
subgroup_2	CARD8
subgroup_2	SEMA4D
subgroup_2	DOCK11
subgroup_2	CD96
subgroup_2	FLJ36090
subgroup_2	RAPGEF6
subgroup_2	MMP25
subgroup_2	CD1D
subgroup_2	EXOC3L
subgroup_2	ICAM2
subgroup_2	TNFRSF25
subgroup_2	CD6
subgroup_2	PLA2G7
subgroup_2	SORL1
subgroup_2	HAMP
subgroup_2	TCN2
subgroup_2	DHRS10
subgroup_2	SDSL
subgroup_2	RABEP2
subgroup_2	GPNMB
subgroup_2	ATG7
subgroup_2	MAPK3
subgroup_2	LOC652002
subgroup_2	FPR1
subgroup_2	LOC81691
subgroup_2	OBFC2A
subgroup_2	CCDC50
subgroup_2	RALB
subgroup_2	RAB3GAP1
subgroup_2	ELF1
subgroup_2	PARP4
subgroup_2	PTGIR
subgroup_2	C12orf59
subgroup_2	ATP10D
subgroup_2	FBXL5
subgroup_2	MAFB
subgroup_2	SLC35D1
subgroup_2	RCBTB2
subgroup_2	C1orf54
subgroup_2	TRIM52
subgroup_2	ST8SIA4
subgroup_2	CCDC32
subgroup_2	ZFYVE26
subgroup_2	RFTN1
subgroup_2	TICAM2
subgroup_2	RNF44
subgroup_2	ZNF175
subgroup_2	GSTO1
subgroup_2	LOC91137
subgroup_2	ALDH18A1
subgroup_2	MOBKL2C
subgroup_2	RIPK3
subgroup_2	LOC388284
subgroup_2	MAP3K8
subgroup_2	EIF4EBP2
subgroup_2	SLC30A10
subgroup_2	RBL2
subgroup_2	PCDHA5
subgroup_2	IRAK4
subgroup_2	ELL2
subgroup_2	TNS3
subgroup_2	RAB3B
subgroup_2	SLC2A3
subgroup_2	ZNF689
subgroup_2	GLG1
subgroup_2	KIAA0174
subgroup_2	SNTB2
subgroup_2	FAM65A
subgroup_2	TMPRSS2
subgroup_2	KIAA0247
subgroup_2	CEP290
subgroup_2	APBA1
subgroup_2	MALT1
subgroup_2	SYK
subgroup_2	HDAC3
subgroup_2	GLS2
subgroup_2	ZNF330
subgroup_2	LOC644935
subgroup_2	TPP1
subgroup_2	FAT3
subgroup_2	MMP13
subgroup_2	HTRA3
subgroup_2	MAGED2
subgroup_2	FHL1
subgroup_2	MATN3
subgroup_2	SLC38A2
subgroup_2	GCNT1
subgroup_2	IL11RA
subgroup_2	CPE
subgroup_2	ZNF34
subgroup_2	COX10
subgroup_2	CSF2RA
subgroup_2	WDR63
subgroup_2	NAT1
subgroup_2	KCNC1
subgroup_2	CXorf38
subgroup_2	GJC1
subgroup_2	AKR1A1
subgroup_2	CCL22
subgroup_2	ARRDC2
subgroup_2	LOC255620
subgroup_2	CLDN7
subgroup_2	ATAD4
subgroup_2	C20orf134
subgroup_2	USP10
subgroup_2	CBFB
subgroup_2	NUDT21
subgroup_2	KIAA1618
subgroup_2	FLJ12998
subgroup_2	CNOT1
subgroup_2	RANBP10
subgroup_2	C9orf91
subgroup_2	CIAPIN1
subgroup_2	CNDP2
subgroup_2	GPSM2
subgroup_2	RNF138
subgroup_2	KIF18A
subgroup_2	HNRPM
subgroup_2	KHDRBS1
subgroup_2	CALY
subgroup_2	TIMELESS
subgroup_2	FAM110B
subgroup_2	TBC1D29
subgroup_2	RNU70
subgroup_2	NTRK2
subgroup_2	PPARG
subgroup_2	MRPS9
subgroup_2	TRIP6
subgroup_2	RAB6IP1
subgroup_2	PARL
subgroup_2	FLJ32011
subgroup_2	GRM7
subgroup_2	GTF2H3
subgroup_2	ZBED5
subgroup_2	ANGPTL4
subgroup_2	KIAA1244
subgroup_2	SSH2
subgroup_2	FAM63B
subgroup_2	GPRC5C
subgroup_2	TBK1
subgroup_2	GRSF1
subgroup_2	SPCS3
subgroup_2	HDHD1A
subgroup_2	KBTBD8
subgroup_2	NAA35
subgroup_2	FREM1
subgroup_2	GAGE6
subgroup_2	CASP8
subgroup_2	TAS2R45
subgroup_2	ZC3H6
subgroup_2	BEND5
subgroup_2	C16orf52
subgroup_2	ZNF322A
subgroup_2	HIST1H2BH
subgroup_2	BTN2A1
subgroup_2	HLA-DOB
subgroup_2	USP6
subgroup_2	BRAP
subgroup_2	MGC4093
subgroup_2	OLFM3
subgroup_2	ANKRD10
subgroup_2	FECH
subgroup_2	FLJ30655
subgroup_2	SFRS1
subgroup_2	ACTA1
subgroup_2	MIS12
subgroup_2	EPHA5
subgroup_2	GIPC2
subgroup_2	USP6NL
subgroup_2	SUCLA2
subgroup_2	PSMC6
subgroup_2	FLJ90709
subgroup_2	SMG1
subgroup_2	BBX
subgroup_2	TIA1
subgroup_2	C4orf34
subgroup_2	KIAA1267
subgroup_2	RASGRP3
subgroup_2	ATHL1
subgroup_2	ZCCHC3
subgroup_2	STAMBP
subgroup_2	PANK2
subgroup_2	PAGE1
subgroup_2	C1orf115
subgroup_2	FLJ10260
subgroup_2	GAGE7
subgroup_2	CD244
subgroup_2	BNIP1
subgroup_2	NUP107
subgroup_2	MOBP
subgroup_2	PHIP
subgroup_2	SUHW3
subgroup_2	USPL1
subgroup_2	MPPE1
subgroup_2	FLJ21901
subgroup_2	HTR2A
subgroup_2	RSRC2
subgroup_2	HDHD2
subgroup_2	C12orf43
subgroup_2	MYO1B
subgroup_2	ORMDL1
subgroup_2	DKFZp686L1814
subgroup_2	NEUROD6
subgroup_2	SEC24B
subgroup_2	MYLK3
subgroup_2	SMNDC1
subgroup_2	GTPBP8
subgroup_2	OSBPL11
subgroup_2	ZFP1
subgroup_2	SFRS12
subgroup_2	FLJ12716
subgroup_2	CNOT8
subgroup_2	MTERF
subgroup_2	OR12D3
subgroup_2	C14orf108
subgroup_2	SLC33A1
subgroup_2	SLC4A8
subgroup_2	DHX36
subgroup_2	ZPBP
subgroup_2	C9orf72
subgroup_2	UBE1L2
subgroup_2	ATP11C
subgroup_2	FNDC3A
subgroup_2	MGAT2
subgroup_2	FCHO2
subgroup_2	UBLCP1
subgroup_2	FUT8
subgroup_2	CLK4
subgroup_2	USP47
subgroup_2	LOC440280
subgroup_2	DNAJB14
subgroup_2	C14orf92
subgroup_2	IPCEF1
subgroup_2	SFPQ
subgroup_2	MTPN
subgroup_2	WDR51B
subgroup_2	BTG1
subgroup_2	PPP1R12A
subgroup_2	ATP2B1
subgroup_2	C10orf88
subgroup_2	NR4A2
subgroup_2	ZMYM6
subgroup_2	TAC1
subgroup_2	UTP15
subgroup_2	CCIN
subgroup_2	NARG1L
subgroup_2	KBTBD7
subgroup_2	C13orf23
subgroup_2	TOM1
subgroup_2	LZTR1
subgroup_2	NFYA
subgroup_2	CELA2A
subgroup_2	MRPL2
subgroup_2	XRCC6
subgroup_2	CD1C
subgroup_2	TTC7A
subgroup_2	CAPN3
subgroup_2	LDHD
subgroup_2	NCS1
subgroup_2	MDFI
subgroup_2	DTX2
subgroup_2	LOC644979
subgroup_2	EDG4
subgroup_2	RAD23A
subgroup_2	C6orf173
subgroup_2	LOC441385
subgroup_2	ZNF516
subgroup_2	GUCY2F
subgroup_2	MC5R
subgroup_2	H2AFZ
subgroup_2	CHRNA5
subgroup_2	LOC653874
subgroup_2	SPATA5L1
subgroup_2	DLG7
subgroup_2	KIF15
subgroup_2	MTMR7
subgroup_2	CPT1A
subgroup_2	LOC132321
subgroup_2	PLK1S1
subgroup_2	APPBP1
subgroup_2	TMCC1
subgroup_2	VWF
subgroup_2	EIF2C2
subgroup_2	WDR5
subgroup_2	FAM57B
subgroup_2	TADA3L
subgroup_2	LTBR
subgroup_2	HHLA2
subgroup_2	ZP3
subgroup_2	FAM55C
subgroup_2	LOC648057
subgroup_2	LOC440145
subgroup_2	TNXB
subgroup_2	ZNF146
subgroup_2	ZNF420
subgroup_2	MRPL44
subgroup_2	LOC653972
subgroup_2	ZNF561
subgroup_2	GUCA1B
subgroup_2	ZNF23
subgroup_2	DENND4A
subgroup_2	LOC649032
subgroup_2	THEX1
subgroup_2	LOC257152
subgroup_2	WSB2
subgroup_2	EXOC8
subgroup_2	SRP14P1
subgroup_2	RBM34
subgroup_2	MRPL38
subgroup_2	LOC653752
subgroup_2	MAP3K3
subgroup_2	COG3
subgroup_2	LIPE
subgroup_2	SRBD1
subgroup_2	NOTCH2NL
subgroup_2	LOC401623
subgroup_2	MYADM
subgroup_2	BHLHB8
subgroup_2	XTP7
subgroup_2	CHRNA9
subgroup_2	LOC644845
subgroup_2	LOC643461
subgroup_2	CYP2B7P1
subgroup_2	SPEG
subgroup_2	LOC402055
subgroup_2	SNX8
subgroup_2	CHRNA10
subgroup_2	PEBP4
subgroup_2	LOC90321
subgroup_2	ZNF498
subgroup_2	FDPS
subgroup_2	GRIP2
subgroup_2	SMARCA2
subgroup_2	LOC648815
subgroup_2	MLLT7
subgroup_2	AHSG
subgroup_2	ARHGEF9
subgroup_2	C11orf52
subgroup_2	FLJ35773
subgroup_2	PGLS
subgroup_2	NANOS3
subgroup_2	DSTYK
subgroup_2	UXT
subgroup_2	NDUFB11
subgroup_2	RP1-112K5.2
subgroup_2	SYN1
subgroup_2	LOC441016
subgroup_2	KRTAP5-8
subgroup_2	HNF4A
subgroup_2	GNB3
subgroup_2	LOC648673
subgroup_2	C8ORFK29
subgroup_2	MYT1L
subgroup_2	IFT140
subgroup_2	LGR6
subgroup_2	TOB2
subgroup_2	TRIM49
subgroup_2	CELSR1
subgroup_2	ZNF517
subgroup_2	MAGIX
subgroup_2	EEF1D
subgroup_2	MERTK
subgroup_2	VPS28
subgroup_2	KLHL28
subgroup_2	DGAT1
subgroup_2	LZTFL1
subgroup_2	SHARPIN
subgroup_2	GPAA1
subgroup_2	MOSC1
subgroup_2	SLC39A4
subgroup_2	GPR172A
subgroup_2	RPL8
subgroup_2	PYCRL
subgroup_2	UBA5
subgroup_2	CYHR1
subgroup_2	C8orf55
subgroup_2	ZNF623
subgroup_2	EMID1
subgroup_2	PPP1R16A
subgroup_2	ZNF696
subgroup_2	C8orf51
subgroup_2	RHOB
subgroup_2	FLJ46072
subgroup_2	ZC3H3
subgroup_2	RECQL4
subgroup_2	SCRIB
subgroup_2	SIAHBP1
subgroup_2	LRRC14
subgroup_2	TMED3
subgroup_2	TCTA
subgroup_2	GABARAPL1
subgroup_2	PPP2R5A
subgroup_2	SLC6A17
subgroup_2	CLSTN3
subgroup_2	FAM129A
subgroup_2	GATA5
subgroup_2	C8orf30A
subgroup_2	RGS9BP
subgroup_2	PTS
subgroup_2	FAM9C
subgroup_2	MAK
subgroup_2	TBCD
subgroup_2	CRYAB
subgroup_2	KRT23
subgroup_2	KRT7
subgroup_2	PTPRU
subgroup_2	SLC44A2
subgroup_2	ACTN4
subgroup_2	SNAPC1
subgroup_2	TTLL1
subgroup_2	PMM1
subgroup_2	GPR162
subgroup_2	ALDH5A1
subgroup_2	RPS6KL1
subgroup_2	MAP3K9
subgroup_2	CLDN4
subgroup_2	CELSR2
subgroup_2	TNFRSF12A
subgroup_2	LOC653603
subgroup_2	DKFZp434N035
subgroup_2	LOC399888
subgroup_2	CUEDC1
subgroup_2	USP13
subgroup_2	REEP1
subgroup_2	CASQ2
subgroup_2	DHRS7B
subgroup_2	BMP8B
subgroup_2	OR2H1
subgroup_2	FNDC5
subgroup_2	CTSF
subgroup_2	STOML1
subgroup_2	PLEKHA6
subgroup_2	DGAT2
subgroup_2	LOC649203
subgroup_2	HERV-FRD
subgroup_2	LOC441869
subgroup_2	C17orf61
subgroup_2	NPPB
subgroup_2	UCN
subgroup_2	ABCA3
subgroup_2	CCDC72
subgroup_2	LOC651064
subgroup_2	GJA4
subgroup_2	LOC649564
subgroup_2	RPS11
subgroup_2	LOC647572
subgroup_2	RPL18
subgroup_2	RPS5
subgroup_2	FAM53C
subgroup_2	LOC651436
subgroup_2	LOC649447
subgroup_2	LOC643433
subgroup_2	LOC283412
subgroup_2	LOC402694
subgroup_2	CLASP2
subgroup_2	WBSCR20B
subgroup_2	AHCY
subgroup_2	ATG12
subgroup_2	RPL12
subgroup_2	RCL1
subgroup_2	RPS3
subgroup_2	LOC649150
subgroup_2	C3orf60
subgroup_2	HPR
subgroup_2	BTBD2
subgroup_2	LOC651575
subgroup_2	DALRD3
subgroup_2	SPCS1
subgroup_2	TRIM37
subgroup_2	TEX264
subgroup_2	GMPPB
subgroup_2	APEH
subgroup_2	SLC35A2
subgroup_2	OMG
subgroup_2	ARHGDIG
subgroup_2	FIBP
subgroup_2	NDUFV1
subgroup_2	YIF1A
subgroup_2	EGLN3
subgroup_2	TMEM134
subgroup_2	CCL14-CCL15
subgroup_2	LOC649030
subgroup_2	MAP4
subgroup_2	LOC440356
subgroup_2	NT5DC2
subgroup_2	PTOV1
subgroup_2	PMS2L1
subgroup_2	LOC641765
subgroup_2	GTF2IRD1
subgroup_2	GNA11
subgroup_2	LOC644116
subgroup_2	SLC41A3
subgroup_2	C10orf76
subgroup_2	C3orf39
subgroup_2	LOC643696
subgroup_2	SLC29A2
subgroup_2	CRBN
subgroup_2	KCTD2
subgroup_2	MAP2K3
subgroup_2	GNB1L
subgroup_2	FLJ45445
subgroup_2	IHPK1
subgroup_2	SMAD1
subgroup_2	LOC653504
subgroup_2	NUCB1
subgroup_2	C18orf58
subgroup_2	RABAC1
subgroup_2	FLJ22531
subgroup_2	CLDN5
subgroup_2	ZNF205
subgroup_2	PLXNB1
subgroup_2	SCRN1
subgroup_2	L2HGDH
subgroup_2	NPAS1
subgroup_2	KLF13
subgroup_2	GRAMD1C
subgroup_2	C20orf161
subgroup_2	ERGIC3
subgroup_2	C20orf52
subgroup_2	DYNLRB1
subgroup_2	PLA2G3
subgroup_2	ADCK4
subgroup_2	CPB1
subgroup_2	LOC402682
subgroup_2	CA3
[truncated: 2,640 more rows]
