# Supplementary material for: Identification of Personalized Chemoresistance Genes in Subtypes of Basal-Like Breast Cancer Based on Functional Differences Using Pathway Analysis
Source: PLoS One. 2015 Jun 30;10(6):e0131183. doi: 10.1371/journal.pone.0131183 (PMC4488356; doi:10.1371/journal.pone.0131183)
Supplement: S2 Table — (XLSX) [file pone.0131183.s002.xlsx]

## Sheet: sub group1 Pathway
Pathway	Count	p-Value	q-Value	Gene	Input Symbol
Leukocyte transendothelial migration	7	1.5535e-09	1.75546e-07	NOX1;ITGAL;ITGAM;NCF1;CXCR4;PLCG2;ITGB1	NOX1;ITGAL;ITGAM;NCF1;LAP3;PLCG2;ITGB1
Regulation of actin cytoskeleton	7	9.10243e-08	5.14287e-06	NCKAP1L;CD14;ITGAL;ITGAM;HRAS;WAS;ITGB1	HEM1;CD14;ITGAL;ITGAM;HRAS;WAS;ITGB1
Pathogenic Escherichia coli infection - EHEC	4	2.35806e-06	5.92135e-05	TUBB2A;CD14;WAS;ITGB1	TUBB2A;CD14;WAS;ITGB1
Pathogenic Escherichia coli infection - EPEC	4	2.35806e-06	5.92135e-05	TUBB2A;CD14;WAS;ITGB1	TUBB2A;CD14;WAS;ITGB1
Cell adhesion molecules (CAMs)	5	3.31602e-06	6.24517e-05	ITGAL;ITGAM;CD8A;ITGB1;PTPRC	ITGAL;ITGAM;CD8A;ITGB1;PTPRC
Hematopoietic cell lineage	4	1.47756e-05	0.000151786	CD38;CD14;ITGAM;CD8A	CD38;CD14;ITGAM;CD8A
Natural killer cell mediated cytotoxicity	4	8.99815e-05	0.000677861	ITGAL;HRAS;PLCG2;CD48	ITGAL;HRAS;PLCG2;CD48
Inositol phosphate metabolism	3	0.000112505	0.000794566	TPI1;PLCB2;PLCG2	TPI1;PLCB2;PLCG2
Gap junction	3	0.000531537	0.00207116	PLCB2;TUBB2A;HRAS	PLCB2;TUBB2A;HRAS
T cell receptor signaling pathway	3	0.000843497	0.0027186	HRAS;CD8A;PTPRC	HRAS;CD8A;PTPRC
Axon guidance	3	0.00140158	0.00351947	CXCR4;HRAS;ITGB1	LAP3;HRAS;ITGB1
Primary immunodeficiency	2	0.0016009	0.00369186	CD8A;PTPRC	CD8A;PTPRC
DNA polymerase	2	0.00169322	0.00382668	PCNA;MCM3	PCNA;MCM3
Nucleotide excision repair	2	0.0025205	0.00527439	PCNA;ERCC8	PCNA;ERCC8
Alzheimer's disease	3	0.0033643	0.00649856	PLCB2;NDUFA2;NAE1	PLCB2;CD14;APPBP1
Calcium signaling pathway	3	0.00375031	0.00676483	CD38;PLCB2;PLCG2	CD38;PLCB2;PLCG2
Non-small cell lung cancer	2	0.00377154	0.00676483	HRAS;PLCG2	HRAS;PLCG2
Glioma	2	0.00541703	0.00850173	HRAS;PLCG2	HRAS;PLCG2
Complement and coagulation cascades	2	0.00608336	0.0091049	C1QA;MBL2	C1QA;MBP
Long-term depression	2	0.00642985	0.00943602	PLCB2;HRAS	PLCB2;HRAS
Long-term potentiation	2	0.00714918	0.0100355	PLCB2;HRAS	PLCB2;HRAS
B cell receptor signaling pathway	2	0.00714918	0.0100355	HRAS;PLCG2	HRAS;PLCG2
Phosphatidylinositol signaling system	2	0.00733446	0.010046	PLCB2;PLCG2	PLCB2;PLCG2
VEGF signaling pathway	2	0.00733446	0.010046	HRAS;PLCG2	HRAS;PLCG2
Fc epsilon RI signaling pathway	2	0.00790324	0.0103845	HRAS;PLCG2	HRAS;PLCG2
ErbB signaling pathway	2	0.00951357	0.0115595	HRAS;PLCG2	HRAS;PLCG2
Cytokine-cytokine receptor interaction	3	0.00991223	0.0115817	PLEKHO2;TNFRSF4;CXCR4	PLEKHQ1;TNFRSF4;LAP3
Antigen processing and presentation	2	0.0099371	0.0115817	CD8A;NFYA	CD8A;NFYA
Alkaloid biosynthesis I	1	0.0100443	0.0115817	IL4I1	IL4I1
MAPK signaling pathway	3	0.0112922	0.0122555	MAPKAPK5;CD14;HRAS	MAPKAPK5;CD14;HRAS
Melanogenesis	2	0.0133729	0.0132556	PLCB2;HRAS	PLCB2;HRAS
GnRH signaling pathway	2	0.0141136	0.0138682	PLCB2;HRAS	PLCB2;HRAS
Phenylalanine, tyrosine and tryptophan biosynthesis	1	0.0166851	0.0153286	IL4I1	IL4I1
Cell cycle	2	0.0172489	0.0154693	PCNA;MCM3	PCNA;MCM3
N-Glycan degradation	1	0.0216368	0.0171486	HEXB	HEXB
Ubiquitin mediated proteolysis	2	0.0230615	0.0171486	UBE2O;ERCC8	UBE2O;ERCC8
Glycosphingolipid biosynthesis - globoseries	1	0.0232819	0.0171486	HEXB	HEXB
Glycosphingolipid biosynthesis - ganglioseries	1	0.0249242	0.0176204	HEXB	HEXB
Glycosaminoglycan degradation	1	0.0314665	0.0194301	HEXB	HEXB
Phenylalanine metabolism	1	0.0363447	0.0207947	IL4I1	IL4I1
Mismatch repair	1	0.0379654	0.0210594	PCNA	PCNA
Methionine metabolism	1	0.0379654	0.0210594	IL4I1	IL4I1
Nicotinate and nicotinamide metabolism	1	0.0395834	0.0211726	CD38	CD38
Focal adhesion	2	0.046852	0.0240649	HRAS;ITGB1	HRAS;ITGB1
Alanine and aspartate metabolism	1	0.0476332	0.0242457	IL4I1	IL4I1
Thyroid cancer	1	0.0476332	0.0242457	HRAS	HRAS
Aminosugars metabolism	1	0.0476332	0.0242457	HEXB	HEXB
Asthma	1	0.0492351	0.024727	PRG2	MBP
Fructose and mannose metabolism	1	0.0587911	0.0281212	TPI1	TPI1
Base excision repair	1	0.0587911	0.0281212	PCNA	PCNA
Arginine and proline metabolism	1	0.0587911	0.0281212	LAP3	LAP3
Bladder cancer	1	0.0682523	0.0315229	HRAS	HRAS
Tryptophan metabolism	1	0.06982	0.0320067	IL4I1	IL4I1
Valine, leucine and isoleucine degradation	1	0.0745075	0.0335432	IL4I1	IL4I1
Tyrosine metabolism	1	0.0760648	0.0341084	IL4I1	IL4I1
Glutathione metabolism	1	0.0807213	0.0359823	LAP3	LAP3
Endometrial cancer	1	0.0838127	0.0369233	HRAS	HRAS
Taste transduction	1	0.0868939	0.0380582	PLCB2	PLCB2
Arachidonic acid metabolism	1	0.0914965	0.0399193	TBXAS1	TBXAS1
Acute myeloid leukemia	1	0.0945521	0.0410149	HRAS	HRAS
Cholera - Infection	1	0.0945521	0.0410149	PLCG2	PLCG2
Glycolysis / Gluconeogenesis	1	0.102147	0.0440557	TPI1	TPI1
PPAR signaling pathway	1	0.111178	0.0474975	NR1H3	NR1H3
Epithelial cell signaling in Helicobacter pylori infection	1	0.111178	0.0474975	PLCG2	PLCG2
Renal cell carcinoma	1	0.112674	0.0477755	HRAS	HRAS
Melanoma	1	0.112674	0.0477755	HRAS	HRAS
Chronic myeloid leukemia	1	0.118635	0.0498355	HRAS	HRAS
Adherens junction	1	0.124556	0.0521291	WAS	WAS
ECM-receptor interaction	1	0.131903	0.055	ITGB1	ITGB1
Small cell lung cancer	1	0.134824	0.0560115	ITGB1	ITGB1
Prostate cancer	1	0.137736	0.0570115	HRAS	HRAS
Toll-like receptor signaling pathway	1	0.157849	0.0622581	CD14	CD14
Parkinson's disease	1	0.204788	0.0716442	NDUFA2	CD14
Tight junction	1	0.204788	0.0716442	HRAS	HRAS
Insulin signaling pathway	1	0.207467	0.0719136	HRAS	HRAS
Oxidative phosphorylation	1	0.208804	0.0720453	NDUFA2	CD14
Systemic lupus erythematosus	1	0.215452	0.0740002	C1QA	C1QA
Wnt signaling pathway	1	0.225974	0.0762242	PLCB2	PLCB2
Neuroactive ligand-receptor interaction	1	0.350728	0.107696	P2RY8	P2RY8
