# Supplementary material for: Identification of Personalized Chemoresistance Genes in Subtypes of Basal-Like Breast Cancer Based on Functional Differences Using Pathway Analysis
Source: PLoS One. 2015 Jun 30;10(6):e0131183. doi: 10.1371/journal.pone.0131183 (PMC4488356; doi:10.1371/journal.pone.0131183)
Supplement: S3 Table — (XLSX) [file pone.0131183.s003.xlsx]

## Sheet: sub group2 pathway
Pathway	Count	p-Value	q-Value	Gene	Input Symbol
Glutamate metabolism	2	0.000343318	0.00519269	EPRS;QARS	QARS;QARS
Aminoacyl-tRNA biosynthesis	2	0.00100749	0.0101588	EPRS;QARS	QARS;QARS
Glycosphingolipid biosynthesis - ganglioseries	1	0.0168962	0.0504801	ST6GALNAC6	ST6GALNAC6
Focal adhesion	2	0.0228246	0.052109	MYL9;ITGAV	MYL9;ITGAV
Regulation of actin cytoskeleton	2	0.0255794	0.0557308	MYL9;ITGAV	MYL9;ITGAV
Neuroactive ligand-receptor interaction	2	0.0343524	0.0643292	GALR2;GRIN3A	GALR2;GRIN3A
Citrate cycle (TCA cycle)	1	0.0368024	0.0664641	SUCLA2	SUCLA2
Propanoate metabolism	1	0.0378967	0.0669415	SUCLA2	SUCLA2
Arginine and proline metabolism	1	0.0400815	0.0692837	EPRS	QARS
Allograft rejection	1	0.0422614	0.0715193	GZMB	GZMB
Porphyrin and chlorophyll metabolism	1	0.0455222	0.074435	EPRS	QARS
Graft-versus-host disease	1	0.0466067	0.0751922	GZMB	GZMB
N-Glycan biosynthesis	1	0.04769	0.0759276	MGAT5	MGAT5
Type I diabetes mellitus	1	0.0487721	0.0766419	GZMB	GZMB
Glycerolipid metabolism	1	0.0520112	0.0806841	DGAT1	DGAT1
Proteasome	1	0.0530885	0.0813128	PSME2	PSME2
Autoimmune thyroid disease	1	0.0584569	0.0873245	GZMB	GZMB
Retinol metabolism	1	0.0712197	0.103826	DGAT1	DGAT1
Adipocytokine signaling pathway	1	0.0733302	0.104388	PRKAB2	PRKAB2
ECM-receptor interaction	1	0.0910811	0.117586	ITGAV	ITGAV
Small cell lung cancer	1	0.0931474	0.117586	ITGAV	ITGAV
TGF-beta signaling pathway	1	0.0941788	0.117586	BMPR2	BMPR2
Antigen processing and presentation	1	0.0962382	0.117586	PSME2	PSME2
Cell cycle	1	0.126583	0.11798	YWHAH	YWHAH
Leukocyte transendothelial migration	1	0.128571	0.11798	MYL9	MYL9
Cell adhesion molecules (CAMs)	1	0.141379	0.11798	ITGAV	ITGAV
Tight junction	1	0.143333	0.11798	MYL9	MYL9
Insulin signaling pathway	1	0.145283	0.11798	PRKAB2	PRKAB2
Natural killer cell mediated cytotoxicity	1	0.145283	0.11798	GZMB	GZMB
Cytokine-cytokine receptor interaction	1	0.258032	0.162614	BMPR2	BMPR2
